# Supplementary material for: Visual Working Memory Cannot Trade Quantity for Quality
Source: Front Psychol. 2018 May 24;9:719. doi: 10.3389/fpsyg.2018.00719 (PMC5976751; doi:10.3389/fpsyg.2018.00719)
Supplement: TABLE S1 — Results for Experiment 1 (replication). [file Data_Sheet_1.xlsx]

## Sheet: Sheet1
subjects	sD standard exp1	pM standard exp1	sD getThemAll exp1	pM getThemAll exp1
1	16.248	0.447227	26.2374	0.76551
2	19.3971	0.392036	45.0524	0.643065
3	36.7465	0.729308	46.7975	0.895179
4	20.1293	0.966736	20.951	0.989083
5	19.6452	0.962898	22.6707	0.857708
6	22.3885	0.775951	27.8221	0.912976
7	20.1041	0.862849	29.3066	0.985427
8	19.5823	0.639777	31.0082	0.77562
9	43.2098	0.970741	33.1567	0.931774
10	24.3028	0.794291	23.8312	0.823957
11	20.1537	0.754208	18.8312	0.609897
12	28.7766	0.609809	21.5663	0.542373
13	30.6871	0.844346	35.1189	0.879845
14	24.3816	0.925435	25.1247	0.920568
15	25.1011	0.801715	41.8386	0.884795
16	16.1441	0.814516	16.8057	0.862695
17	25.7723	0.821238	31.0595	0.654968
18	33.2587	0.700529	30.0725	0.808745
19	18.8927	0.66344	28.3538	0.894103
20	24.9195	0.855379	31.8434	0.954157
average	24.492	0.766621	29.3724	0.829622
