# Supplementary material for: Visual Working Memory Cannot Trade Quantity for Quality
Source: Front Psychol. 2018 May 24;9:719. doi: 10.3389/fpsyg.2018.00719 (PMC5976751; doi:10.3389/fpsyg.2018.00719)
Supplement: TABLE S2 — Results for Experiment 2 (300 ms). [file Data_Sheet_2.xlsx]

## Sheet: Sheet1
subjects	sD standard exp2	pM standard exp2	sD getThemAll exp2	pM getThemAll exp2
1	21.8709	0.339119	21.301	0.454341
2	40.3809	0.716739	28.3086	0.748777
3	19.7871	0.397142	28.078	0.483312
4	30.3631	0.933832	32.1475	0.952629
5	32.8084	0.595383	22.2305	0.776797
6	39.4501	0.430993	26.8209	0.415397
7	22.7058	0.514224	21.3329	0.573451
8	30.6268	0.697782	35.613	0.893492
9	20.5944	0.722079	25.9743	0.951974
10	19.7681	0.514404	19.6388	0.506007
11	14.2611	0.433543	37.0348	0.743748
12	38.288	0.861402	44.0743	0.87257
13	35.2483	0.300927	27.7182	0.517703
14	19.5634	0.479581	35.4161	0.714337
15	22.7553	0.544793	17.4586	0.621443
16	31.7843	0.173568	40.0069	0.518092
17	22.684	0.541957	34.7214	0.728656
18	20.0852	0.820298	17.467	0.881998
19	22.6331	0.63913	34.2248	0.880779
20	44.7209	0.342659	48.8223	0.446672
average	27.519	0.549978	29.9195	0.684109
