# Supplementary material for: Visual Working Memory Cannot Trade Quantity for Quality
Source: Front Psychol. 2018 May 24;9:719. doi: 10.3389/fpsyg.2018.00719 (PMC5976751; doi:10.3389/fpsyg.2018.00719)
Supplement: TABLE S3 — Results for Experiment 3 (articular suppression). [file Data_Sheet_3.xlsx]

## Sheet: Sheet1
subjects	sD standard exp3	pM standard exp3	sD getThemAll exp3	pM getThemAll exp3
1	24.4664	0.76454	26.9762	0.63299
2	27.1087	0.543996	33.884	0.564446
3	20.4762	0.423639	32.4854	0.704457
4	17.0218	0.357198	56.9053	0.791737
5	25.8349	0.735148	28.5451	0.85012
6	32.8831	0.325663	28.3841	0.358232
7	30.5093	0.88263	26.3068	0.714919
8	31.5391	0.804614	16.9985	0.45812
9	20.7908	0.764918	21.5459	0.750891
10	38.2481	0.757986	28.712	0.790363
11	26.7424	0.480367	17.1915	0.278209
12	24.7791	0.694527	23.3891	0.834091
13	15.3613	0.834202	32.5581	0.967
14	19.0804	0.759437	24.5334	0.986608
15	59.7694	0.757994	33.1085	0.280004
16	14.9792	0.570376	34.5017	0.705652
17	88.197	0.880921	33.7383	0.301442
18	43.6401	0.534892	46.6539	0.571334
19	23.8781	0.50937	23.3382	0.520063
20	25.5237	0.559079	31.9414	0.849846
average	30.5414	0.647075	30.0849	0.645526
